# Supplementary material for: (2S,4R)-4-Fluoro­pyrrolidinium-2-carboxyl­ate
Source: Acta Crystallogr Sect E Struct Rep Online. 2012 Jul 18;68(Pt 8):o2490. doi: 10.1107/S1600536812031741 (PMC3414945; doi:10.1107/S1600536812031741)
Supplement: Supplementary file 1 [file e-68-o2490-sup1.cif]

##############################################################################
#                                                                            #
# This CIF contains the data in a paper accepted for publication in          #
# Acta Crystallographica Section E. It conforms to the requirements of       #
# Notes for Authors for Acta Crystallographica Section E, and has been       #
# peer reviewed under the auspices of the IUCr Commission on Journals.       #
#                                                                            #
# Full details of the Crystallographic Information File format               #
# are given in the paper "The Crystallographic Information File (CIF):       #
# a New Standard Archive File for Crystallography" by S. R. Hall, F. H.      #
# Allen and I. D. Brown [Acta Cryst. (1991), A47, 655-685].                  #
#                                                                            #
# The current version of the core CIF dictionary is obtainable from          #
# ftp://ftp.iucr.org/pub/cif_core.dic.                                       #
#                                                                            #
# Software is freely available for graphical display of the structure(s)     #
# in this CIF. For information consult the CIF software page                 #
# http://www.iucr.org/resources/cif/software.                                #
#                                                                            #
# This file may be used for bona fide research purposes within the           #
# scientific community so long as proper attribution is given to the journal # 
# article from which it was obtained.                                        #
#                                                                            #
##############################################################################
data_I
_audit_creation_method
;
  Olex2 1.1
  (compiled Nov  1 2011 20:42:30, GUI svn.r3906)
;
_chemical_name_systematic
;
(2<i>S</i>,4<i>R</i>)-4-Fluoropyrrolidinium-2-carboxylate
;
_chemical_name_common     trans-4-fluoroproline
_chemical_formula_moiety     'C5 H8 F N O2'
_chemical_formula_sum     'C5 H8 F N O2'
_chemical_formula_iupac     'C5 H8 F N O2'
_chemical_formula_weight     133.12
_chemical_melting_point     ?
_space_group_crystal_system     orthorhombic
_space_group_name_H-M_alt     'P 21 21 21'
_space_group_name_Hall     'P 2ac 2ab'
loop_
    _space_group_symop_id
    _space_group_symop_operation_xyz
    1 'x, y, z'
    2 '-x+1/2, -y, z+1/2'
    3 'x+1/2, -y+1/2, -z'
    4 '-x, y+1/2, -z+1/2'
_cell_length_a     7.6530(6)
_cell_length_b     8.4128(6)
_cell_length_c     8.6286(6)
_cell_angle_alpha     90.00
_cell_angle_beta     90.00
_cell_angle_gamma     90.00
_cell_volume     555.54(7)
_cell_formula_units_Z     4
_cell_measurement_reflns_used     1887
_cell_measurement_theta_min     3.5513
_cell_measurement_theta_max     29.9963
_cell_measurement_temperature     100(2)
_exptl_crystal_description     prism
_exptl_crystal_colour     'clear light colourless'
_exptl_crystal_size_max     0.2642
_exptl_crystal_size_mid     0.0485
_exptl_crystal_size_min     0.028
_exptl_crystal_density_diffrn     1.592
_exptl_crystal_density_meas     ?
_exptl_crystal_density_method     'not measured'
_exptl_crystal_F_000     280
loop_
    _exptl_crystal_face_index_h
    _exptl_crystal_face_index_k
    _exptl_crystal_face_index_l
    _exptl_crystal_face_perp_dist
    -5 0 11 0.0140
    -5 -8 -7 0.0804
    -10 0 -5 0.0151
    5 0 -11 0.0140
    4 8 8 0.0661
    10 -1 5 0.0269
_exptl_absorpt_coefficient_mu     0.143
_exptl_absorpt_correction_type     gaussian
_exptl_absorpt_process_details     '(CrysAlis PRO; Agilent, 2011)'
_exptl_absorpt_correction_T_min     0.977
_exptl_absorpt_correction_T_max     0.996
_exptl_special_details
;
Recrystallized from 50/50 acetone/water.
Absorption correction: CrysAlisPro, Agilent Technologies,
Version 1.171.34.49 (release 20-01-2011 CrysAlis171 .NET)
(compiled Jan 20 2011,15:58:25)
Numerical absorption correction based on gaussian integration over
a multifaceted crystal model
;
_diffrn_ambient_temperature     100
_diffrn_radiation_type     MoK\a
_diffrn_radiation_wavelength     0.71073
_diffrn_radiation_monochromator     graphite
_diffrn_measurement_device_type     'Oxford Diffraction Gemini Ultra'
_diffrn_measurement_device     '\k-geometry diffractometer'
_diffrn_measurement_method     'phi and omega scans'
_diffrn_detector_area_resol_mean     16.0122
_diffrn_reflns_number     10227
_diffrn_reflns_av_R_equivalents     0.0815
_diffrn_reflns_theta_min     3.56
_diffrn_reflns_theta_max     30.06
_diffrn_reflns_theta_full     30.06
_diffrn_measured_fraction_theta_max     0.999
_diffrn_measured_fraction_theta_full     0.999
_diffrn_reflns_limit_h_min     -10
_diffrn_reflns_limit_h_max     10
_diffrn_reflns_limit_k_min     -11
_diffrn_reflns_limit_k_max     11
_diffrn_reflns_limit_l_min     -12
_diffrn_reflns_limit_l_max     12
_diffrn_standards_number     ?
_diffrn_standards_interval_count     ?
_diffrn_standards_interval_time     ?
_diffrn_standards_decay_%     ?
_refine_special_details
;
Refinement of <i>F</i>^2^ against ALL reflections. The weighted <i>R</i>-factor
<i>wR</i> and goodness of fit <i>S</i> are based on <i>F</i>^2^, conventional
<i>R</i>-factors <i>R</i> are based on <i>F</i>, with <i>F</i> set to zero for
negative <i>F</i>^2^. The threshold expression of <i>F</i>^2^ >
\s(<i>F</i>^2^) is used only for calculating <i>R</i>-factors(gt) <i>etc</i>.
and is not relevant to the choice of reflections for refinement.
<i>R</i>-factors based on <i>F</i>^2^ are statistically about twice as large
as those based on <i>F</i>, and <i>R</i>- factors based on ALL data will be
even larger.
;
_reflns_number_total     959
_reflns_number_gt     832
_reflns_threshold_expression     I>2sigma(I)
_refine_ls_structure_factor_coef     Fsqd
_refine_ls_matrix_type     full
_refine_ls_R_factor_all     0.0492
_refine_ls_R_factor_gt     0.0378
_refine_ls_wR_factor_gt     0.0694
_refine_ls_wR_factor_ref     0.0727
_refine_ls_goodness_of_fit_ref     1.073
_refine_ls_restrained_S_all     1.073
_refine_ls_number_reflns     959
_refine_ls_number_parameters     114
_refine_ls_number_restraints     0
_refine_ls_hydrogen_treatment     refall
_refine_ls_weighting_scheme     calc
_refine_ls_weighting_details
         'calc w=1/[\s^2^(Fo^2^)+(0.0203P)^2^+0.2288P] where P=(Fo^2^+2Fc^2^)/3'
_atom_sites_solution_hydrogens     geom
_atom_sites_solution_primary     direct
_atom_sites_solution_secondary     difmap
_refine_ls_shift/su_max     0.000
_refine_ls_shift/su_mean     0.000
_refine_diff_density_max     0.319
_refine_diff_density_min     -0.227
_refine_ls_extinction_method     none
_refine_ls_extinction_coef     ?
loop_
    _atom_type_symbol
    _atom_type_description
    _atom_type_scat_dispersion_real
    _atom_type_scat_dispersion_imag
    _atom_type_scat_source
    'C' 'C' 0.0033 0.0016
                         'International Tables Vol C Tables 4.2.6.8 and 6.1.1.4'
    'H' 'H' 0.0000 0.0000
                         'International Tables Vol C Tables 4.2.6.8 and 6.1.1.4'
    'N' 'N' 0.0061 0.0033
                         'International Tables Vol C Tables 4.2.6.8 and 6.1.1.4'
    'O' 'O' 0.0106 0.0060
                         'International Tables Vol C Tables 4.2.6.8 and 6.1.1.4'
    'F' 'F' 0.0171 0.0103
                         'International Tables Vol C Tables 4.2.6.8 and 6.1.1.4'
_computing_data_collection     'CrysAlis PRO (Agilent, 2011)'
_computing_cell_refinement     'CrysAlis PRO (Agilent, 2011)'
_computing_data_reduction     'CrysAlis PRO (Agilent, 2011)'
_computing_structure_solution
;
SHELXS97 (Sheldrick, 2008)
;
_computing_structure_refinement
;
SHELXL97 (Sheldrick, 2008)
;
_computing_molecular_graphics
;
OLEX2 (Dolomanov <i>et al.</i>, 2009)
;
_computing_publication_material
;
OLEX2 (Dolomanov <i>et al.</i>, 2009)
;
loop_
    _atom_site_type_symbol
    _atom_site_label
    _atom_site_fract_x
    _atom_site_fract_y
    _atom_site_fract_z
    _atom_site_U_iso_or_equiv
    _atom_site_adp_type
    _atom_site_calc_flag
    _atom_site_refinement_flags
    _atom_site_occupancy
    _atom_site_symmetry_multiplicity
    _atom_site_disorder_assembly
    _atom_site_disorder_group
    F F1 0.24111(16) 0.73474(16) 0.53792(14) 0.0194(3) Uani d . 1 1 . .
    O O2 0.58809(19) 0.59578(17) 0.07960(17) 0.0143(3) Uani d . 1 1 . .
    O O3 0.4982(2) 0.82996(18) -0.01402(17) 0.0177(3) Uani d . 1 1 . .
    N N6 0.2662(2) 0.8837(2) 0.2162(2) 0.0109(3) Uani d . 1 1 . .
    C C4 0.3974(3) 0.7510(2) 0.2345(2) 0.0104(4) Uani d . 1 1 . .
    C C5 0.5019(3) 0.7239(2) 0.0854(2) 0.0104(4) Uani d . 1 1 . .
    C C7 0.1571(3) 0.6913(3) 0.3970(2) 0.0130(4) Uani d . 1 1 . .
    C C8 0.1078(3) 0.8427(3) 0.3133(2) 0.0124(4) Uani d . 1 1 . .
    C C9 0.2903(3) 0.6117(3) 0.2947(2) 0.0137(4) Uani d . 1 1 . .
    H H4 0.480(3) 0.787(3) 0.317(3) 0.010(6) Uiso d . 1 1 . .
    H H8A 0.011(3) 0.822(3) 0.247(3) 0.013(6) Uiso d . 1 1 . .
    H H7 0.056(3) 0.629(3) 0.424(3) 0.011(6) Uiso d . 1 1 . .
    H H8B 0.084(3) 0.927(3) 0.387(3) 0.008(6) Uiso d . 1 1 . .
    H H9A 0.233(3) 0.560(3) 0.208(3) 0.020(7) Uiso d . 1 1 . .
    H H9B 0.358(3) 0.540(3) 0.353(3) 0.022(7) Uiso d . 1 1 . .
    H H6A 0.231(3) 0.895(3) 0.115(3) 0.026(7) Uiso d . 1 1 . .
    H H6B 0.314(3) 0.975(3) 0.256(3) 0.020(7) Uiso d . 1 1 . .
loop_
    _atom_site_aniso_label
    _atom_site_aniso_U_11
    _atom_site_aniso_U_22
    _atom_site_aniso_U_33
    _atom_site_aniso_U_12
    _atom_site_aniso_U_13
    _atom_site_aniso_U_23
    F1 0.0170(6) 0.0320(8) 0.0092(6) 0.0011(6) 0.0006(5) 0.0004(5)
    O2 0.0151(7) 0.0142(7) 0.0136(7) 0.0048(6) 0.0027(6) 0.0023(6)
    O3 0.0248(8) 0.0158(7) 0.0124(7) 0.0051(7) 0.0053(7) 0.0031(6)
    N6 0.0115(8) 0.0101(8) 0.0112(8) 0.0008(7) 0.0000(7) -0.0014(7)
    C4 0.0110(8) 0.0110(9) 0.0091(8) 0.0004(8) -0.0003(7) -0.0002(8)
    C5 0.0094(8) 0.0113(9) 0.0106(8) -0.0034(8) 0.0000(7) -0.0015(8)
    C7 0.0119(9) 0.0158(10) 0.0114(9) -0.0018(8) 0.0018(8) -0.0003(8)
    C8 0.0106(9) 0.0153(9) 0.0112(9) 0.0017(8) 0.0007(8) -0.0022(8)
    C9 0.0149(10) 0.0118(9) 0.0144(10) 0.0009(8) 0.0013(8) 0.0035(9)
_geom_special_details
;
All e.s.d.'s (except the e.s.d. in the dihedral angle between two l.s. planes)
are estimated using the full covariance matrix. The cell e.s.d.'s are taken
into account individually in the estimation of e.s.d.'s in distances, angles
and torsion angles; correlations between e.s.d.'s in cell parameters are only
used when they are defined by crystal symmetry. An approximate (isotropic)
treatment of cell e.s.d.'s is used for estimating e.s.d.'s involving l.s.
planes.
;
loop_
    _geom_bond_atom_site_label_1
    _geom_bond_atom_site_label_2
    _geom_bond_site_symmetry_2
    _geom_bond_distance
    _geom_bond_publ_flag
    F1 C7 . 1.423(2) ?
    O2 C5 . 1.265(2) ?
    O3 C5 . 1.238(2) ?
    N6 C4 . 1.509(3) ?
    N6 C8 . 1.513(3) ?
    N6 H6A . 0.91(3) ?
    N6 H6B . 0.92(3) ?
    C4 C5 . 1.532(3) ?
    C4 C9 . 1.521(3) ?
    C4 H4 . 1.00(2) ?
    C7 C8 . 1.512(3) ?
    C7 C9 . 1.505(3) ?
    C7 H7 . 0.96(2) ?
    C8 H8A . 0.95(3) ?
    C8 H8B . 0.97(2) ?
    C9 H9A . 0.97(3) ?
    C9 H9B . 0.94(3) ?
loop_
    _geom_angle_atom_site_label_1
    _geom_angle_atom_site_label_2
    _geom_angle_atom_site_label_3
    _geom_angle_site_symmetry_1
    _geom_angle_site_symmetry_3
    _geom_angle
    _geom_angle_publ_flag
    C4 N6 C8 . . 107.85(15) ?
    C4 N6 H6A . . 111.6(17) ?
    C4 N6 H6B . . 108.2(15) ?
    C8 N6 H6A . . 108.5(17) ?
    C8 N6 H6B . . 107.5(15) ?
    H6A N6 H6B . . 113(2) ?
    N6 C4 C5 . . 111.70(16) ?
    N6 C4 C9 . . 104.28(16) ?
    N6 C4 H4 . . 105.8(13) ?
    C5 C4 H4 . . 108.2(13) ?
    C9 C4 C5 . . 116.93(17) ?
    C9 C4 H4 . . 109.3(13) ?
    O2 C5 C4 . . 115.64(17) ?
    O3 C5 O2 . . 126.79(19) ?
    O3 C5 C4 . . 117.53(18) ?
    F1 C7 C8 . . 107.72(17) ?
    F1 C7 C9 . . 108.03(17) ?
    F1 C7 H7 . . 107.3(14) ?
    C8 C7 H7 . . 111.6(13) ?
    C9 C7 C8 . . 105.27(17) ?
    C9 C7 H7 . . 116.6(14) ?
    N6 C8 H8A . . 109.4(15) ?
    N6 C8 H8B . . 110.1(13) ?
    C7 C8 N6 . . 104.86(16) ?
    C7 C8 H8A . . 109.3(15) ?
    C7 C8 H8B . . 110.5(13) ?
    H8A C8 H8B . . 112.4(19) ?
    C4 C9 H9A . . 108.9(15) ?
    C4 C9 H9B . . 112.4(15) ?
    C7 C9 C4 . . 102.86(17) ?
    C7 C9 H9A . . 110.3(15) ?
    C7 C9 H9B . . 110.2(15) ?
    H9A C9 H9B . . 112(2) ?
loop_
    _geom_hbond_atom_site_label_D
    _geom_hbond_atom_site_label_H
    _geom_hbond_atom_site_label_A
    _geom_hbond_site_symmetry_A
    _geom_hbond_distance_DH
    _geom_hbond_distance_HA
    _geom_hbond_distance_DA
    _geom_hbond_angle_DHA
    N6 H6B O2 4_655 0.92(3) 1.90(3) 2.744(2) 152(2)
    N6 H6A O2 3_465 0.91(3) 2.01(3) 2.899(2) 164(2)
_iucr_refine_instructions_details
;
TITL trans-4-F-proline in P212121 #19
CELL 0.71073 7.65298 8.4128 8.62862 90 90 90
ZERR 4 0.0006 0.0006 0.0006 0 0 0
LATT -1
SYMM 0.5-X,-Y,0.5+Z
SYMM 0.5+X,0.5-Y,-Z
SYMM -X,0.5+Y,0.5-Z
SFAC C H N O F
UNIT 20 32 4 8 4
L.S. 10
PLAN  4
TEMP -173.15
REM reset to P212121 #19
BOND $H
fmap 2
acta
MERG 3
REM <HKL>C:/Users/Dave%20Hobart/Desktop/xrd_data/DH1-127/refine%20_F-pro2/tran
REM s-4-F-proline.hkl</HKL>
WGHT    0.020300    0.228800
FVAR       3.81557
F1    5    0.241115    0.734739    0.537921    11.00000    0.01701    0.03196 =
         0.00920    0.00038    0.00063    0.00110
O2    4    0.588094    0.595779    0.079605    11.00000    0.01510    0.01420 =
         0.01360    0.00234    0.00269    0.00475
O3    4    0.498152    0.829961   -0.014018    11.00000    0.02477    0.01579 =
         0.01238    0.00314    0.00534    0.00513
N6    3    0.266153    0.883656    0.216191    11.00000    0.01146    0.01008 =
         0.01116   -0.00136    0.00004    0.00076
C4    1    0.397387    0.751032    0.234493    11.00000    0.01104    0.01098 =
         0.00913   -0.00022   -0.00033    0.00035
C5    1    0.501860    0.723866    0.085390    11.00000    0.00943    0.01131 =
         0.01061   -0.00146   -0.00003   -0.00341
C7    1    0.157146    0.691277    0.397033    11.00000    0.01185    0.01582 =
         0.01142   -0.00027    0.00179   -0.00183
C8    1    0.107804    0.842685    0.313319    11.00000    0.01056    0.01532 =
         0.01122   -0.00219    0.00074    0.00167
C9    1    0.290326    0.611739    0.294701    11.00000    0.01492    0.01182 =
         0.01440    0.00350    0.00134    0.00086
H4    2    0.480241    0.787017    0.317105    11.00000    0.01003
H8A   2    0.011020    0.822394    0.247037    11.00000    0.01291
H7    2    0.055547    0.629488    0.423944    11.00000    0.01130
H8B   2    0.084290    0.927355    0.387249    11.00000    0.00804
H9A   2    0.233056    0.559899    0.207690    11.00000    0.02007
H9B   2    0.357990    0.539928    0.352851    11.00000    0.02153
H6A   2    0.231497    0.894703    0.115369    11.00000    0.02620
H6B   2    0.313968    0.974731    0.256398    11.00000    0.02012
HKLF 4
REM  trans-4-F-proline in P212121 #19
REM R1 =  0.0378 for    832 Fo > 4sig(Fo)  and  0.0492 for all    959 data
REM    114 parameters refined using      0 restraints
END
WGHT      0.0203      0.2288
REM Highest difference peak  0.319,  deepest hole -0.227,  1-sigma level  0.056
Q1    1   0.4402  0.7345  0.1572  11.00000  0.05    0.32
Q2    1   0.2461  0.6584  0.3562  11.00000  0.05    0.26
Q3    1   0.5530  0.8237 -0.0954  11.00000  0.05    0.24
Q4    1   0.3553  0.8258  0.2246  11.00000  0.05    0.23
;
data_global
_journal_date_recd_electronic     2012-06-27
_journal_date_accepted     2012-07-11
_journal_name_full     'Acta Crystallographica, Section E'
_journal_year     2012
_journal_volume     68
_journal_issue      8
_journal_page_first     o2490
_journal_page_last     o2490
_journal_paper_category     QO
_journal_paper_doi     10.1107/S1600536812031741
_journal_coeditor_code     IM2392
_publ_contact_author_name     'David B. Hobart, Jr.'
_publ_contact_author_address
;
Dept. of Chemistry
Virginia Tech
Blacksburg, VA 24061
USA
;
_publ_contact_author_email     'dhobart@vt.edu'
_publ_contact_author_fax     '(540) 231-3255'
_publ_contact_author_phone     '(540) 231-4713'
_publ_section_title
;
(2<i>S</i>,4<i>R</i>)-4-Fluoropyrrolidinium-2-carboxylate
;
loop_
    _publ_author_name
    _publ_author_footnote
    _publ_author_address
    'Hobart Jr, David B.' .
;
Department of Chemistry
Virginia Tech
Blacksburg, VA 24061, USA
;
    'Merola, Joseph S.' .
;
Department of Chemistry
Virginia Tech
Blacksburg, VA 24061, USA
;
