# Supplementary material for: (2S,4R)-4-Fluoro­pyrrolidinium-2-carboxyl­ate
Source: Acta Crystallogr Sect E Struct Rep Online. 2012 Jul 18;68(Pt 8):o2490. doi: 10.1107/S1600536812031741 (PMC3414945; doi:10.1107/S1600536812031741)
Supplement: Supplementary file 2 [file e-68-o2490-Isup2.hkl]

# 
# h,k,l, Fc-squared, Fo-squared, sigma(Fo-squared) and status flag 
# 
data_I
_shelx_title ' trans-4-F-proline in P212121 #  19 '
_shelx_refln_list_code          4
_shelx_F_calc_maximum       82.43
_exptl_crystal_F_000       280.00
_reflns_d_resolution_high  0.7094
 
loop_ 
 _symmetry_equiv_pos_as_xyz 
 'x, y, z' 
 '-x+1/2, -y, z+1/2' 
 'x+1/2, -y+1/2, -z' 
 '-x, y+1/2, -z+1/2' 
 
_cell_length_a     7.6530 
_cell_length_b     8.4128 
_cell_length_c     8.6286 
_cell_angle_alpha  90.000 
_cell_angle_beta   90.000 
_cell_angle_gamma  90.000 
 
_shelx_F_squared_multiplier     1.000 
 
loop_ 
 _refln_index_h 
 _refln_index_k 
 _refln_index_l 
 _refln_F_squared_calc 
 _refln_F_squared_meas 
 _refln_F_squared_sigma 
 _refln_observed_status 
   2   0   0       81.40       67.98      3.58 o 
   4   0   0     1062.39     1058.80     14.39 o 
   6   0   0      261.26      255.82      9.29 o 
   8   0   0      535.64      523.12     20.08 o 
  10   0   0      127.42      103.98     20.72 o 
   1   1   0      221.69      234.49      6.60 o 
   2   1   0      480.22      492.55      5.91 o 
   3   1   0      431.65      452.44      5.13 o 
   4   1   0       16.94       15.41      1.91 o 
   5   1   0      100.00       98.32      3.60 o 
   6   1   0       40.69       40.12      2.95 o 
   7   1   0      151.01      138.59      6.78 o 
   8   1   0       20.49       14.58      3.47 o 
   9   1   0        2.94        2.79      4.82 o 
  10   1   0       12.09       19.45      8.48 o 
   0   2   0     6795.13     6724.40     43.32 o 
   1   2   0      175.29      166.56      4.05 o 
   2   2   0       85.74       87.88      3.69 o 
   3   2   0      196.25      204.65      4.99 o 
   4   2   0      461.10      436.88      5.48 o 
   5   2   0      605.78      614.30      6.29 o 
   6   2   0       10.47       10.18      2.13 o 
   7   2   0      132.17      124.38      6.62 o 
   8   2   0      335.62      346.72     11.34 o 
   9   2   0       25.39       25.32      4.82 o 
  10   2   0       12.05       -3.61      9.86 o 
   1   3   0        1.43        2.03      1.10 o 
   2   3   0      325.14      356.81      7.17 o 
   3   3   0      180.19      194.30      6.20 o 
   4   3   0     1171.88     1187.01     21.17 o 
   5   3   0       39.51       38.03      2.63 o 
   6   3   0      260.61      259.10      7.73 o 
   7   3   0      109.93      119.52      6.43 o 
   8   3   0       12.33       13.18      4.27 o 
   9   3   0        0.48       -0.19      4.98 o 
  10   3   0       60.63       53.71      8.73 o 
   0   4   0      218.84      227.62     10.64 o 
   1   4   0      511.63      521.50      7.88 o 
   2   4   0        0.18        0.84      1.34 o 
   3   4   0        3.37        3.55      1.72 o 
   4   4   0       14.13       13.81      2.17 o 
   5   4   0       25.78       24.86      2.78 o 
   6   4   0       23.23       21.43      3.57 o 
   7   4   0        0.13       -1.50      3.65 o 
   8   4   0       37.38       34.95      6.01 o 
   9   4   0       18.90       34.56      7.54 o 
  10   4   0        7.60        5.07      5.02 o 
   1   5   0      505.35      501.72      8.31 o 
   2   5   0      192.01      196.23      4.55 o 
   3   5   0        0.75        2.20      1.55 o 
   4   5   0       84.08       98.57      6.50 o 
   5   5   0       16.98       13.48      3.04 o 
   6   5   0      203.46      200.09      8.50 o 
   7   5   0       85.30       78.29      6.75 o 
   8   5   0        0.09       -1.53      4.54 o 
   9   5   0        9.13       13.49      4.80 o 
   0   6   0      301.55      308.31     11.01 o 
   1   6   0       29.10       28.22      1.82 o 
   2   6   0      251.95      219.00      5.68 o 
   3   6   0      202.31      192.20      6.95 o 
   4   6   0       16.69       18.84      3.06 o 
   5   6   0       22.20       17.59      3.67 o 
   6   6   0      383.49      409.27     14.53 o 
   7   6   0       13.19       17.23      3.92 o 
   8   6   0        0.24        4.03      4.63 o 
   9   6   0        6.35       17.10      7.72 o 
   1   7   0      116.46      122.87      5.64 o 
   2   7   0       88.12       90.80      5.51 o 
   3   7   0       66.25       61.10      5.63 o 
   4   7   0       90.55       76.62      6.09 o 
   5   7   0        1.33        0.56      3.33 o 
   6   7   0        0.18        0.36      3.85 o 
   7   7   0       39.36       32.33      4.75 o 
   8   7   0       14.15       14.93      5.19 o 
   0   8   0      160.92      158.39      8.47 o 
   1   8   0      157.79      162.75      6.50 o 
   2   8   0      194.58      190.88      7.65 o 
   3   8   0      134.02      133.99      8.35 o 
   4   8   0       39.39       38.09      4.65 o 
   5   8   0       66.43       62.46      5.56 o 
   6   8   0      231.07      260.51     13.74 o 
   7   8   0        6.26        9.97      5.35 o 
   1   9   0        4.24        5.93      3.18 o 
   2   9   0      117.17      109.50      7.29 o 
   3   9   0        4.18        4.52      3.39 o 
   4   9   0        2.50        2.67      3.95 o 
   5   9   0        1.13       -0.93      3.91 o 
   6   9   0        7.06        7.95      5.43 o 
   7   9   0        0.10       -0.34      6.90 o 
   0  10   0        8.04       18.88      5.75 o 
   1  10   0       48.78       51.45      5.00 o 
   2  10   0       28.86       31.80      4.61 o 
   3  10   0       42.79       42.67      5.07 o 
   4  10   0        6.98        6.43      4.63 o 
   5  10   0      109.13      127.98      8.99 o 
   1  11   0        0.71        3.52      4.94 o 
   2  11   0        0.66        1.27      4.26 o 
   3  11   0        5.29        5.23      5.04 o 
   4  11   0       25.33       17.70      7.31 o 
   1   0   1      460.69      499.94     29.78 o 
   2   0   1       13.42       14.16      1.47 o 
   3   0   1       25.30       29.98      1.65 o 
   4   0   1      234.87      238.12      4.88 o 
   5   0   1       86.25       92.41      3.16 o 
   6   0   1        0.42        2.90      2.21 o 
   7   0   1      197.03      192.31      7.11 o 
   8   0   1       19.81       20.76      4.59 o 
   9   0   1      149.94      177.59     13.73 o 
  10   0   1       19.32       12.35      7.65 o 
   1   1   1     2664.82     2581.86      8.56 o 
   2   1   1     4704.11     4835.13     14.33 o 
   3   1   1      103.17      100.54      1.93 o 
   4   1   1       57.95       61.88      1.66 o 
   5   1   1      147.16      151.89      2.82 o 
   6   1   1      225.98      229.91      4.93 o 
   7   1   1       74.77       68.06      3.40 o 
   8   1   1        5.28        5.95      2.92 o 
   9   1   1       13.39       11.06      3.11 o 
  10   1   1      164.63      160.82     11.05 o 
   0   2   1        0.78        0.67      1.45 o 
   1   2   1     1037.12     1056.82      7.06 o 
   2   2   1      517.56      518.55      4.39 o 
   3   2   1      136.11      140.23      2.34 o 
   4   2   1       40.77       39.40      1.35 o 
   5   2   1       42.60       45.80      1.84 o 
   6   2   1       91.08       88.66      3.31 o 
   7   2   1        3.65        6.03      2.27 o 
   8   2   1       79.85       81.05      4.60 o 
   9   2   1       34.34       32.04      3.72 o 
  10   2   1        8.00        6.81      5.94 o 
   0   3   1     1019.39     1028.35      9.82 o 
   1   3   1      516.73      506.51      4.17 o 
   2   3   1      817.66      831.65      6.02 o 
   3   3   1     1703.97     1775.61     11.63 o 
   4   3   1       10.49        8.28      1.23 o 
   5   3   1      170.12      165.45      3.41 o 
   6   3   1      395.67      400.49      7.52 o 
   7   3   1        3.08        4.11      2.19 o 
   8   3   1       28.89       29.09      3.49 o 
   9   3   1       55.84       69.45      5.13 o 
  10   3   1       50.82       49.59      5.46 o 
   0   4   1       49.16       47.90      3.13 o 
   1   4   1      202.18      204.88      3.36 o 
   2   4   1      100.21      112.22      2.27 o 
   3   4   1      206.18      222.36      4.18 o 
   4   4   1       23.64       24.95      2.06 o 
   5   4   1      153.92      152.79      4.11 o 
   6   4   1      102.46      103.94      4.27 o 
   7   4   1      128.83      124.60      5.52 o 
   8   4   1       27.85       31.44      4.05 o 
   9   4   1       51.95       52.89      4.60 o 
  10   4   1       21.01       17.04      3.95 o 
   0   5   1      171.21      169.62      5.40 o 
   1   5   1      186.82      198.81      3.54 o 
   2   5   1       71.41       74.67      2.13 o 
   3   5   1      154.60      149.75      3.08 o 
   4   5   1      363.40      352.14      5.88 o 
   5   5   1      140.59      140.91      4.55 o 
   6   5   1       15.51       17.93      2.48 o 
   7   5   1       21.00       21.45      3.17 o 
   8   5   1       54.77       53.21      6.15 o 
   9   5   1        6.15       12.86      4.53 o 
   0   6   1       44.03       44.09      3.50 o 
   1   6   1      449.54      444.40      6.85 o 
   2   6   1      130.40      129.20      3.40 o 
   3   6   1       61.95       55.37      2.65 o 
   4   6   1       32.82       28.50      2.53 o 
   5   6   1       41.66       41.44      2.93 o 
   6   6   1       12.72        9.73      2.23 o 
   7   6   1       11.20       12.92      2.92 o 
   8   6   1       49.56       43.13      4.88 o 
   9   6   1      124.54      119.39      7.91 o 
   0   7   1        0.07        0.98      2.40 o 
   1   7   1      267.18      252.46      5.03 o 
   2   7   1       60.35       59.99      3.04 o 
   3   7   1       99.84       92.57      3.70 o 
   4   7   1      273.56      264.06      6.93 o 
   5   7   1       71.18       82.95      4.38 o 
   6   7   1       17.56       15.64      2.82 o 
   7   7   1       21.76       19.65      3.48 o 
   8   7   1       11.36        6.81      3.21 o 
   0   8   1      102.54      108.42      5.53 o 
   1   8   1      227.33      225.13      5.75 o 
   2   8   1       42.70       42.79      2.98 o 
   3   8   1       74.30       64.76      3.57 o 
   4   8   1       30.92       34.10      3.47 o 
   5   8   1       28.69       23.44      3.29 o 
   6   8   1        2.75       11.66      3.62 o 
   7   8   1       47.47       56.47      5.05 o 
   0   9   1       24.32       24.37      3.95 o 
   1   9   1      216.49      226.61      6.72 o 
   2   9   1       18.36       10.23      2.69 o 
   3   9   1      135.14      134.29      5.67 o 
   4   9   1       37.46       29.18      3.85 o 
   5   9   1       16.45       16.36      3.85 o 
   6   9   1       65.46       74.74      5.76 o 
   0  10   1        0.63        4.10      4.61 o 
   1  10   1       13.28       13.23      3.45 o 
   2  10   1       37.16       37.90      3.48 o 
   3  10   1       22.95       28.40      3.72 o 
   4  10   1       23.51       28.81      4.52 o 
   5  10   1       18.42       14.52      3.41 o 
   0  11   1        0.24        0.94      4.53 o 
   1  11   1       23.92       25.34      3.85 o 
   2  11   1       14.45       12.44      3.45 o 
   3  11   1      248.55      252.94     10.23 o 
   0   0   2       34.14       72.73      5.82 o 
   1   0   2      370.96      391.00      5.93 o 
   2   0   2     1061.24     1052.50     11.78 o 
   3   0   2     1945.35     1947.88     15.30 o 
   4   0   2      680.53      683.24      8.21 o 
   5   0   2      181.67      198.38      5.05 o 
   6   0   2      122.60      124.67      5.36 o 
   7   0   2       14.30        8.23      3.24 o 
   8   0   2       28.80       22.63      4.28 o 
   9   0   2       41.62       30.22      7.02 o 
  10   0   2       22.06       20.39     11.25 o 
   0   1   2       84.27      104.69      3.37 o 
   1   1   2     1528.31     1488.35      7.91 o 
   2   1   2     1246.28     1246.80      6.70 o 
   3   1   2      107.35      103.71      1.93 o 
   4   1   2      126.15      126.21      2.21 o 
   5   1   2       84.96       83.29      2.30 o 
   6   1   2      105.44       95.99      3.32 o 
   7   1   2       67.39       67.56      3.67 o 
   8   1   2      108.27       96.88      4.99 o 
   9   1   2       42.84       46.80      5.02 o 
  10   1   2       38.42       32.74      5.70 o 
   0   2   2      798.63      734.81      8.71 o 
   1   2   2      426.35      436.60      4.83 o 
   2   2   2      846.35      840.27      6.32 o 
   3   2   2       73.08       63.66      1.83 o 
   4   2   2     1414.14     1421.14      8.39 o 
   5   2   2      241.25      240.24      3.54 o 
   6   2   2       36.49       33.85      2.22 o 
   7   2   2      102.12       98.19      4.38 o 
   8   2   2      261.78      250.75      8.19 o 
   9   2   2       16.19       13.92      3.86 o 
  10   2   2       40.46       35.59      4.87 o 
   0   3   2       33.68       34.30      2.38 o 
   1   3   2      253.30      265.01      3.62 o 
   2   3   2      341.52      348.37      4.33 o 
   3   3   2       10.04       11.10      1.32 o 
   4   3   2       10.97       10.33      1.19 o 
   5   3   2      206.35      210.12      4.27 o 
   6   3   2       98.58       93.40      3.72 o 
   7   3   2      169.74      160.38      6.08 o 
   8   3   2       38.78       41.17      3.95 o 
   9   3   2       14.25       12.36      4.25 o 
  10   3   2       55.50       44.34      6.48 o 
   0   4   2      355.18      356.93      7.39 o 
   1   4   2      778.35      797.37      6.81 o 
   2   4   2     1639.98     1711.71     12.68 o 
   3   4   2      104.04       99.87      2.56 o 
   4   4   2      606.17      597.87      6.33 o 
   5   4   2       18.77       21.21      2.15 o 
   6   4   2       48.47       46.59      3.15 o 
   7   4   2       52.17       53.79      3.80 o 
   8   4   2       44.36       41.18      5.07 o 
   9   4   2       35.22       33.21      4.88 o 
  10   4   2       44.57       56.23      5.61 o 
   0   5   2        3.28        2.86      2.08 o 
   1   5   2      130.35      122.18      3.43 o 
   2   5   2      179.95      173.59      3.68 o 
   3   5   2      118.67      124.07      3.35 o 
   4   5   2      494.02      482.45      7.16 o 
   5   5   2       29.78       30.78      2.95 o 
   6   5   2       55.86       52.69      3.40 o 
   7   5   2        5.87        0.63      3.08 o 
   8   5   2       70.35       70.53      5.36 o 
   9   5   2       27.92       24.70      4.55 o 
   0   6   2       10.77        9.96      2.60 o 
   1   6   2       54.01       53.93      2.55 o 
   2   6   2      182.14      176.39      4.37 o 
   3   6   2       37.08       37.40      2.58 o 
   4   6   2       20.39       18.93      2.17 o 
   5   6   2        8.58        8.81      2.39 o 
   6   6   2       72.03       79.86      4.74 o 
   7   6   2        7.87        9.51      3.07 o 
   8   6   2        4.61        7.54      3.47 o 
   9   6   2       30.13       25.99      4.49 o 
   0   7   2       57.96       69.06      4.40 o 
   1   7   2       29.52       27.95      2.26 o 
   2   7   2      221.10      208.12      5.23 o 
   3   7   2      131.44      131.63      4.95 o 
   4   7   2      112.84      114.25      4.87 o 
   5   7   2       12.07       10.17      3.03 o 
   6   7   2       11.18       13.04      3.54 o 
   7   7   2        5.32        2.95      3.22 o 
   8   7   2      181.24      190.13     10.00 o 
   0   8   2      201.15      212.22      7.50 o 
   1   8   2      235.87      234.15      6.04 o 
   2   8   2        5.01        3.16      2.53 o 
   3   8   2       59.54       63.31      4.14 o 
   4   8   2        2.98       -0.33      2.69 o 
   5   8   2        4.42        8.28      3.06 o 
   6   8   2       21.70       21.11      4.20 o 
   7   8   2       19.73       21.38      5.03 o 
   0   9   2        1.60        7.71      3.88 o 
   1   9   2       11.97       11.49      2.82 o 
   2   9   2       42.42       39.72      3.71 o 
   3   9   2       87.58       88.04      5.36 o 
   4   9   2        1.91        7.32      3.99 o 
   5   9   2       27.49       20.72      4.46 o 
   6   9   2       11.96       18.68      4.55 o 
   0  10   2        3.92        7.64      4.47 o 
   1  10   2       77.72       86.85      5.34 o 
   2  10   2       54.22       60.09      5.72 o 
   3  10   2       41.26       51.25      4.98 o 
   4  10   2      204.93      224.98      9.46 o 
   5  10   2       15.27       19.22      3.86 o 
   0  11   2        8.74       10.75      4.98 o 
   1  11   2       20.11       15.25      5.26 o 
   2  11   2        5.00        3.19      3.84 o 
   3  11   2        0.95       -3.91      3.91 o 
   1   0   3       59.92       58.85      3.30 o 
   2   0   3      178.10      192.49      4.66 o 
   3   0   3      558.51      559.55      7.79 o 
   4   0   3       94.44       92.01      4.18 o 
   5   0   3       62.41       56.67      3.83 o 
   6   0   3      150.77      155.01      5.40 o 
   7   0   3        1.61        0.47      2.66 o 
   8   0   3        1.19       -3.34      4.76 o 
   9   0   3       10.27        7.65      5.19 o 
  10   0   3        0.33        2.51      7.64 o 
   0   1   3      157.41      169.91      3.12 o 
   1   1   3     1518.01     1575.38      7.81 o 
   2   1   3     1745.58     1706.28     13.14 o 
   3   1   3      268.94      271.70      3.84 o 
   4   1   3      172.46      176.34      3.10 o 
   5   1   3      475.53      476.78      5.57 o 
   6   1   3      296.49      292.27      5.94 o 
   7   1   3      429.43      428.27      8.86 o 
   8   1   3       10.70       14.09      3.29 o 
   9   1   3       23.20       30.39      5.27 o 
  10   1   3       76.95       81.80      7.80 o 
   0   2   3     1921.53     2002.03     24.22 o 
   1   2   3      157.61      182.21      3.47 o 
   2   2   3      281.26      305.39      4.75 o 
   3   2   3      500.56      529.09      6.43 o 
   4   2   3       24.83       22.27      1.31 o 
   5   2   3      300.64      295.46      4.49 o 
   6   2   3       61.77       56.27      3.30 o 
   7   2   3       20.66       15.43      3.01 o 
   8   2   3       28.24       21.50      4.19 o 
   9   2   3       27.03       23.81      4.19 o 
  10   2   3        2.61        6.79      4.26 o 
   0   3   3      322.08      324.23      6.35 o 
   1   3   3      185.90      202.74      3.80 o 
   2   3   3      373.23      370.52      4.75 o 
   3   3   3      345.53      355.20      5.58 o 
   4   3   3       12.29       12.96      1.62 o 
   5   3   3      119.17      117.94      3.54 o 
   6   3   3       67.90       62.31      3.64 o 
   7   3   3      127.83      120.35      6.13 o 
   8   3   3        7.90        6.37      3.51 o 
   9   3   3       35.20       38.64      4.83 o 
  10   3   3       12.13       25.88      4.64 o 
   0   4   3       86.26       92.74      3.50 o 
   1   4   3      125.12      130.78      2.95 o 
   2   4   3       58.25       56.14      2.22 o 
   3   4   3       40.27       40.20      1.96 o 
   4   4   3        9.35        8.56      1.46 o 
   5   4   3      735.94      720.85     10.95 o 
   6   4   3      247.10      224.40      7.86 o 
   7   4   3       30.66       27.91      3.93 o 
   8   4   3       17.68       10.83      6.29 o 
   9   4   3       15.32       10.70      3.75 o 
   0   5   3      729.97      726.70     11.76 o 
   1   5   3      176.45      183.47      3.98 o 
   2   5   3       33.21       31.32      1.98 o 
   3   5   3        7.24        9.08      1.69 o 
   4   5   3      111.56      115.20      3.96 o 
   5   5   3      101.03      105.17      4.92 o 
   6   5   3        6.65        9.02      2.90 o 
   7   5   3       14.86       19.98      3.66 o 
   8   5   3      133.15      138.11      7.23 o 
   9   5   3        7.73        7.12      4.25 o 
   0   6   3        0.13        0.97      2.45 o 
   1   6   3      175.21      179.25      4.59 o 
   2   6   3       95.41       90.47      3.85 o 
   3   6   3      185.28      185.30      5.62 o 
   4   6   3        7.51        6.18      2.34 o 
   5   6   3      120.20      122.16      5.32 o 
   6   6   3      257.56      260.89      8.57 o 
   7   6   3       19.45       11.59      3.53 o 
   8   6   3        6.39       11.85      4.01 o 
   0   7   3      349.27      338.64     10.33 o 
   1   7   3      509.84      499.30      8.29 o 
   2   7   3       15.88       10.18      2.22 o 
   3   7   3       25.76       20.03      3.18 o 
   4   7   3       30.65       35.79      3.47 o 
   5   7   3       32.96       44.59      4.06 o 
   6   7   3        3.16        5.83      3.51 o 
   7   7   3       80.85       81.28      6.07 o 
   8   7   3       88.97      102.15      9.04 o 
   0   8   3       40.30       27.81      4.15 o 
   1   8   3       11.69        6.06      2.63 o 
   2   8   3       84.82       84.13      4.82 o 
   3   8   3       12.30        8.07      2.64 o 
   4   8   3       14.01       14.97      3.28 o 
   5   8   3       13.15       20.56      4.49 o 
   6   8   3        1.94       11.58      4.10 o 
   7   8   3       75.52       79.54      6.77 o 
   0   9   3       27.00       27.60      5.13 o 
   1   9   3       73.01       74.11      5.09 o 
   2   9   3        7.94       13.47      3.25 o 
   3   9   3        8.26       11.99      3.34 o 
   4   9   3       12.89        5.22      3.46 o 
   5   9   3      138.53      140.70      7.18 o 
   6   9   3        0.87       -0.68      3.64 o 
   0  10   3        0.07       -3.47      5.81 o 
   1  10   3       28.30       32.96      5.03 o 
   2  10   3       22.43       22.47      4.13 o 
   3  10   3       16.96       15.30      3.50 o 
   4  10   3       26.82       28.85      4.18 o 
   5  10   3       85.36      102.96      6.48 o 
   0  11   3        9.14       23.04      6.26 o 
   1  11   3       11.36        6.99      3.85 o 
   2  11   3       53.76       62.82      6.39 o 
   3  11   3       51.13       60.36      6.11 o 
   0   0   4     1035.14     1066.11     17.94 o 
   1   0   4       48.31       43.91      3.26 o 
   2   0   4      132.40      145.55      4.55 o 
   3   0   4      493.37      486.86      7.98 o 
   4   0   4      699.92      691.74      8.37 o 
   5   0   4        6.53        6.38      2.58 o 
   6   0   4      107.41       91.51      6.11 o 
   7   0   4       13.19        6.20      3.39 o 
   8   0   4       81.01       76.11      7.96 o 
   9   0   4        3.31        2.14      5.68 o 
  10   0   4       10.26       -1.10      7.58 o 
   0   1   4      684.20      695.08     10.75 o 
   1   1   4       52.61       46.13      1.85 o 
   2   1   4      529.28      556.34      5.82 o 
   3   1   4       57.84       63.92      2.52 o 
   4   1   4       97.32      101.68      2.86 o 
   5   1   4       44.35       45.24      2.27 o 
   6   1   4       64.93       67.20      3.67 o 
   7   1   4       18.61       21.99      3.13 o 
   8   1   4        6.33        1.67      4.06 o 
   9   1   4       47.81       56.59      6.15 o 
  10   1   4        5.09        7.78      4.72 o 
   0   2   4      403.54      390.07      5.81 o 
   1   2   4      567.20      558.63      6.04 o 
   2   2   4       44.94       51.64      2.34 o 
   3   2   4      285.44      314.01      5.48 o 
   4   2   4      216.15      220.20      3.72 o 
   5   2   4      174.98      172.26      4.25 o 
   6   2   4      176.07      170.27      5.27 o 
   7   2   4       87.75       93.54      5.02 o 
   8   2   4       29.17       27.27      3.78 o 
   9   2   4       64.14       65.42      6.18 o 
  10   2   4       60.03       73.33      7.43 o 
   0   3   4      116.94      120.58      4.65 o 
   1   3   4       69.20       79.57      2.61 o 
   2   3   4       21.78       22.58      2.20 o 
   3   3   4       92.77       93.29      3.35 o 
   4   3   4      439.53      441.84      6.47 o 
   5   3   4       96.38       99.15      3.58 o 
   6   3   4       82.73       90.64      4.72 o 
   7   3   4      168.83      164.19      7.64 o 
   8   3   4       33.93       38.33      4.37 o 
   9   3   4        8.12        5.58      3.31 o 
   0   4   4        3.69        2.13      2.05 o 
   1   4   4      163.99      168.22      4.01 o 
   2   4   4      195.30      186.17      5.18 o 
   3   4   4      365.63      369.91      6.72 o 
   4   4   4      228.58      220.45      5.22 o 
   5   4   4      266.77      256.27      6.20 o 
   6   4   4      182.94      187.82      6.64 o 
   7   4   4       41.19       54.05      4.48 o 
   8   4   4        2.00        2.41      3.25 o 
   9   4   4       75.43       84.66      6.99 o 
   0   5   4      234.36      219.56      7.24 o 
   1   5   4      111.81      101.07      3.59 o 
   2   5   4       89.36       89.15      3.53 o 
   3   5   4      143.56      140.92      4.74 o 
   4   5   4      133.37      137.38      5.32 o 
   5   5   4       52.60       54.31      4.71 o 
   6   5   4      104.01      108.54      5.63 o 
   7   5   4       42.64       42.49      4.68 o 
   8   5   4       29.70       30.03      4.33 o 
   9   5   4       30.93       26.51      7.15 o 
   0   6   4        4.14        1.97      2.99 o 
   1   6   4        0.94        2.96      2.07 o 
   2   6   4      322.87      307.98      7.03 o 
   3   6   4      368.98      368.47      7.98 o 
   4   6   4       82.31       73.40      4.42 o 
   5   6   4       17.40       12.37      3.35 o 
   6   6   4      124.83      127.14      6.74 o 
   7   6   4       56.92       54.18      5.44 o 
   8   6   4       33.43       31.78      4.69 o 
   0   7   4      115.50      115.96      8.51 o 
   1   7   4      102.05       96.83      4.57 o 
   2   7   4       64.66       58.98      4.22 o 
   3   7   4       28.13       33.49      3.43 o 
   4   7   4       14.60       14.95      3.00 o 
   5   7   4       32.11       26.49      4.42 o 
   6   7   4       12.56       16.07      3.87 o 
   7   7   4       14.22       13.69      3.84 o 
   0   8   4      132.08      114.30      7.67 o 
   1   8   4       12.98       13.66      3.07 o 
   2   8   4      193.55      194.48      6.78 o 
   3   8   4       15.05       11.34      3.32 o 
   4   8   4       89.47       87.36      5.24 o 
   5   8   4        9.78        3.81      3.55 o 
   6   8   4       65.75       78.21      6.35 o 
   7   8   4       29.68       29.05      6.03 o 
   0   9   4      392.55      386.98     14.35 o 
   1   9   4       46.30       46.72      4.82 o 
   2   9   4       37.46       43.54      4.22 o 
   3   9   4       24.83       30.43      3.78 o 
   4   9   4       23.30       22.51      4.20 o 
   5   9   4       33.19       32.72      5.30 o 
   6   9   4       40.43       46.05      6.43 o 
   0  10   4       69.71       60.97      7.76 o 
   1  10   4       32.83       35.04      4.53 o 
   2  10   4       16.19       10.72      3.65 o 
   3  10   4       31.65       27.29      4.03 o 
   4  10   4       31.60       34.22      4.24 o 
   0  11   4        1.96       -0.02      5.43 o 
   1  11   4       52.98       63.04      6.24 o 
   1   0   5      224.63      216.57      6.75 o 
   2   0   5      121.68      123.71      5.14 o 
   3   0   5      168.52      168.02      5.57 o 
   4   0   5      279.10      280.91      6.37 o 
   5   0   5       68.00       59.76      4.48 o 
   6   0   5       34.46       26.91      4.46 o 
   7   0   5       77.92       74.76      6.11 o 
   8   0   5      187.08      184.09     11.63 o 
   9   0   5       99.26      108.00     11.11 o 
   0   1   5        9.08        8.97      1.68 o 
   1   1   5      718.79      730.94      7.08 o 
   2   1   5       98.61       94.33      3.12 o 
   3   1   5      115.47      114.48      3.59 o 
   4   1   5       15.93       14.65      1.98 o 
   5   1   5       84.46       93.36      3.55 o 
   6   1   5       73.93       74.97      3.87 o 
   7   1   5       24.78       25.09      3.40 o 
   8   1   5       16.85       10.07      3.37 o 
   9   1   5       83.06       99.14      7.49 o 
   0   2   5       94.39       85.31      4.04 o 
   1   2   5       28.77       27.21      1.89 o 
   2   2   5      256.06      254.67      5.01 o 
   3   2   5      792.00      790.94      8.76 o 
   4   2   5       39.80       42.46      2.53 o 
   5   2   5      103.34      102.37      3.64 o 
   6   2   5        0.81       -1.21      2.28 o 
   7   2   5        3.57        5.88      3.05 o 
   8   2   5       35.59       29.60      4.92 o 
   9   2   5       45.25       38.52      5.84 o 
   0   3   5       21.12       23.33      2.58 o 
   1   3   5      867.01      853.12      8.77 o 
   2   3   5       19.01       18.25      2.24 o 
   3   3   5      736.45      693.35     10.20 o 
   4   3   5      430.39      429.58      6.96 o 
   5   3   5      144.62      139.07      4.46 o 
   6   3   5       15.43       13.25      2.96 o 
   7   3   5       30.13       36.40      4.55 o 
   8   3   5       77.04       64.52      5.64 o 
   9   3   5      141.76      142.47      8.79 o 
   0   4   5        1.60        6.22      2.40 o 
   1   4   5       67.91       58.08      3.02 o 
   2   4   5       82.61       77.27      4.04 o 
   3   4   5        9.03        4.58      2.19 o 
   4   4   5       34.29       32.48      2.52 o 
   5   4   5       51.76       46.92      3.09 o 
   6   4   5       74.03       80.88      4.67 o 
   7   4   5       15.90       17.73      3.78 o 
   8   4   5       11.48        5.04      3.83 o 
   9   4   5       16.85       15.45      4.46 o 
   0   5   5       82.63       77.82      6.15 o 
   1   5   5       58.34       60.02      3.41 o 
   2   5   5       46.48       43.43      3.11 o 
   3   5   5      287.70      264.36      6.69 o 
   4   5   5      339.27      339.12      8.39 o 
   5   5   5       85.22       79.47      5.18 o 
   6   5   5       69.31       72.35      5.04 o 
   7   5   5      302.49      301.31     10.74 o 
   8   5   5       28.88       30.69      4.64 o 
   0   6   5        8.85        6.23      4.01 o 
   1   6   5      232.81      227.34      6.54 o 
   2   6   5       38.89       29.72      3.20 o 
   3   6   5      118.36      123.51      5.84 o 
   4   6   5       14.30       11.54      2.91 o 
   5   6   5        0.12        3.36      3.30 o 
   6   6   5       14.93       18.37      5.52 o 
   7   6   5       17.19       20.56      3.86 o 
   8   6   5        1.11        3.14      3.53 o 
   0   7   5      189.61      185.15      9.26 o 
   1   7   5        3.03        3.26      2.75 o 
   2   7   5       21.04       17.01      2.81 o 
   3   7   5       24.47       14.75      3.50 o 
   4   7   5       32.88       34.64      4.01 o 
   5   7   5       10.45       10.32      3.80 o 
   6   7   5       87.01      102.26      7.00 o 
   7   7   5       17.48       19.27      4.33 o 
   0   8   5        1.70        6.55      4.36 o 
   1   8   5       70.34       68.46      4.43 o 
   2   8   5       57.99       51.94      4.54 o 
   3   8   5       34.25       34.51      4.31 o 
   4   8   5        8.09        8.97      3.18 o 
   5   8   5        2.97        1.54      3.88 o 
   6   8   5       21.02        9.94      4.08 o 
   0   9   5        2.81        5.93      4.74 o 
   1   9   5        3.24        3.71      3.38 o 
   2   9   5        4.83       10.13      3.21 o 
   3   9   5       62.17       60.18      5.14 o 
   4   9   5        1.99        7.96      4.26 o 
   5   9   5       22.87       29.21      5.09 o 
   0  10   5       36.71       43.03      7.07 o 
   1  10   5       88.76       84.93      5.94 o 
   2  10   5       34.50       31.95      4.16 o 
   3  10   5       15.22       12.02      4.45 o 
   0   0   6      314.09      289.90     11.85 o 
   1   0   6      433.65      435.76     10.34 o 
   2   0   6        1.96        1.00      2.03 o 
   3   0   6      293.39      277.70      8.41 o 
   4   0   6       84.40       78.45      4.00 o 
   5   0   6       71.23       65.57      4.56 o 
   6   0   6       18.44       21.23      4.12 o 
   7   0   6       84.90       84.57      6.67 o 
   8   0   6        0.58        3.95      4.37 o 
   9   0   6       91.43      124.86     12.24 o 
   0   1   6        1.04        4.74      1.90 o 
   1   1   6       41.63       39.53      2.13 o 
   2   1   6      123.90      117.41      3.42 o 
   3   1   6       10.75       10.03      1.89 o 
   4   1   6       56.36       54.38      3.05 o 
   5   1   6      249.24      235.54      5.74 o 
   6   1   6       25.00       20.92      2.94 o 
   7   1   6       14.60       10.49      3.17 o 
   8   1   6       49.46       50.41      5.13 o 
   9   1   6       14.79       20.44      4.92 o 
   0   2   6        9.16       11.05      1.67 o 
   1   2   6      496.27      487.49      6.43 o 
   2   2   6      159.97      158.16      4.44 o 
   3   2   6      308.67      306.04      6.05 o 
   4   2   6       78.83       83.63      3.50 o 
   5   2   6       31.97       32.13      2.66 o 
   6   2   6       54.79       65.64      4.01 o 
   7   2   6       34.88       36.63      4.31 o 
   8   2   6       76.98       93.32      6.54 o 
   9   2   6       16.36       21.91      4.85 o 
   0   3   6       79.70       76.53      4.75 o 
   1   3   6       13.64       10.81      1.61 o 
   2   3   6      195.81      186.69      5.34 o 
   3   3   6       22.28       21.40      2.57 o 
   4   3   6      111.50      103.23      4.19 o 
   5   3   6       49.40       52.86      3.13 o 
   6   3   6       24.70       22.53      3.16 o 
   7   3   6        0.34        0.52      3.09 o 
   8   3   6       87.80       85.25      6.87 o 
   0   4   6       47.23       39.24      3.99 o 
   1   4   6      190.73      194.09      5.60 o 
   2   4   6      113.67      109.61      4.41 o 
   3   4   6      239.66      226.87      6.18 o 
   4   4   6        2.80        4.45      2.21 o 
   5   4   6      209.85      221.84      6.91 o 
   6   4   6       91.64       95.53      5.18 o 
   7   4   6       62.61       58.09      4.94 o 
   8   4   6       43.19       43.51      5.30 o 
   0   5   6      455.14      448.13     11.79 o 
   1   5   6       98.14      102.70      5.09 o 
   2   5   6      168.91      153.15      5.37 o 
   3   5   6       58.03       49.89      3.36 o 
   4   5   6       84.31       86.33      4.61 o 
   5   5   6        1.54        2.05      2.91 o 
   6   5   6        3.23        9.18      3.53 o 
   7   5   6       15.86       17.21      3.72 o 
   8   5   6       15.68       13.99      3.96 o 
   0   6   6      428.80      389.63     14.26 o 
   1   6   6       66.79       66.01      4.38 o 
   2   6   6      215.10      207.05      6.72 o 
   3   6   6       52.08       57.38      4.42 o 
   4   6   6        5.00        5.86      3.01 o 
   5   6   6       80.60       78.41      5.01 o 
   6   6   6       44.94       41.21      4.68 o 
   7   6   6       87.91       95.94      6.28 o 
   0   7   6       28.40       20.66      5.10 o 
   1   7   6       25.66       16.35      3.74 o 
   2   7   6       70.58       71.10      4.92 o 
   3   7   6       34.45       29.43      3.70 o 
   4   7   6       46.05       42.82      4.34 o 
   5   7   6        4.65        9.42      3.97 o 
   6   7   6        5.46        8.83      4.46 o 
   0   8   6       38.10       34.93      8.20 o 
   1   8   6       68.47       72.36      5.49 o 
   2   8   6       33.49       26.81      4.32 o 
   3   8   6        6.36       14.06      3.85 o 
   4   8   6       21.38       27.68      4.53 o 
   5   8   6       86.38       95.19      6.95 o 
   0   9   6      109.14      122.78      9.80 o 
   1   9   6       57.74       60.33      5.72 o 
   2   9   6      110.04      111.10      6.73 o 
   3   9   6       18.65       25.81      4.33 o 
   4   9   6       22.71       15.86      4.14 o 
   0  10   6       50.76       67.49     10.21 o 
   1  10   6        1.34        1.87      6.78 o 
   2  10   6        1.30        3.81      4.60 o 
   1   0   7      220.75      218.09      7.57 o 
   2   0   7        1.50        2.99      2.50 o 
   3   0   7      130.86      123.07      5.76 o 
   4   0   7        4.63        7.28      2.62 o 
   5   0   7       92.59       91.51      6.03 o 
   6   0   7       14.12       12.02      4.05 o 
   7   0   7       12.19       11.80      4.21 o 
   8   0   7        0.53        5.79      4.38 o 
   0   1   7       23.85       29.38      2.85 o 
   1   1   7      338.07      337.91      5.85 o 
   2   1   7       78.17       83.34      3.80 o 
   3   1   7      163.02      163.57      4.86 o 
   4   1   7        7.81        6.57      2.26 o 
   5   1   7       53.46       55.09      3.22 o 
   6   1   7       50.87       51.04      4.14 o 
   7   1   7       28.30       31.46      4.03 o 
   8   1   7       15.31       15.41      3.60 o 
   0   2   7       57.16       57.29      4.59 o 
   1   2   7      327.71      324.92      6.73 o 
   2   2   7       65.47       60.70      3.07 o 
   3   2   7       89.40       77.74      3.84 o 
   4   2   7      119.55      111.37      4.57 o 
   5   2   7       91.94       82.66      3.92 o 
   6   2   7       17.36       16.86      2.76 o 
   7   2   7       19.63       20.10      4.01 o 
   8   2   7       23.89       23.61      4.42 o 
   0   3   7        5.65        6.62      2.74 o 
   1   3   7      410.05      398.36      7.59 o 
   2   3   7      169.01      162.64      5.19 o 
   3   3   7      125.11      131.46      4.98 o 
   4   3   7        3.65        2.87      2.72 o 
   5   3   7       33.78       29.19      2.82 o 
   6   3   7       86.86       84.90      4.74 o 
   7   3   7      137.12      138.75      7.10 o 
   8   3   7        2.33       10.45      4.12 o 
   0   4   7      105.55       95.62      6.87 o 
   1   4   7       21.27       20.40      2.86 o 
   2   4   7      114.82      102.00      4.55 o 
   3   4   7       13.04        5.70      2.46 o 
   4   4   7       23.67       27.11      3.73 o 
   5   4   7       12.37       15.12      2.98 o 
   6   4   7        2.17       -3.34      3.34 o 
   7   4   7       14.84       16.56      4.20 o 
   8   4   7       23.42       21.36      4.31 o 
   0   5   7      170.54      160.21      8.67 o 
   1   5   7      151.48      152.50      5.52 o 
   2   5   7      144.18      142.13      5.36 o 
   3   5   7        1.80        0.35      2.47 o 
   4   5   7        8.22        5.58      2.83 o 
   5   5   7      264.67      270.87      9.10 o 
   6   5   7       18.39       21.01      3.72 o 
   7   5   7      120.29      135.98      7.79 o 
   0   6   7       70.25       70.07      7.01 o 
   1   6   7       86.39       89.55      4.98 o 
   2   6   7       49.83       45.27      3.83 o 
   3   6   7       37.11       30.00      3.62 o 
   4   6   7       33.92       29.85      3.63 o 
   5   6   7       44.22       44.64      4.45 o 
   6   6   7       12.49       11.07      5.12 o 
   0   7   7      215.28      220.69     11.91 o 
   1   7   7       34.61       33.97      4.33 o 
   2   7   7       55.30       56.22      5.26 o 
   3   7   7        0.15        4.12      3.21 o 
   4   7   7        4.58        8.14      3.59 o 
   5   7   7       21.44       16.74      3.61 o 
   6   7   7       13.59       15.17      4.41 o 
   0   8   7       30.51       31.11      6.73 o 
   1   8   7       75.78       81.94      5.92 o 
   2   8   7        5.05        8.07      3.95 o 
   3   8   7       26.25       19.15      4.35 o 
   4   8   7       70.05       78.22      6.23 o 
   0   9   7        0.84        3.93      7.51 o 
   1   9   7        1.67        2.34      3.78 o 
   2   9   7        3.52       11.14      4.09 o 
   3   9   7        7.95        4.32      4.90 o 
   0   0   8       58.02       52.66      5.80 o 
   1   0   8      139.03      144.56      6.83 o 
   2   0   8       46.66       37.62      4.32 o 
   3   0   8       10.91        8.24      3.02 o 
   4   0   8        0.09        0.67      3.44 o 
   5   0   8        0.21        3.40      4.34 o 
   6   0   8       94.40       88.08      8.57 o 
   7   0   8        2.13       -2.56      5.90 o 
   8   0   8        0.03       -2.59      5.43 o 
   0   1   8       53.67       47.26      4.43 o 
   1   1   8      370.44      356.71      8.30 o 
   2   1   8      147.42      144.58      4.93 o 
   3   1   8       69.57       70.62      3.56 o 
   4   1   8      144.16      146.67      5.64 o 
   5   1   8       17.50       13.64      2.65 o 
   6   1   8       37.50       35.32      3.97 o 
   7   1   8       34.25       38.01      4.19 o 
   8   1   8       54.14       66.05      5.47 o 
   0   2   8       10.53       10.19      3.27 o 
   1   2   8      282.69      294.56      8.09 o 
   2   2   8       39.23       50.07      3.75 o 
   3   2   8      178.25      164.43      6.09 o 
   4   2   8       27.06       28.38      2.90 o 
   5   2   8        9.40       13.22      2.69 o 
   6   2   8       36.26       35.67      4.34 o 
   7   2   8        0.19        6.99      3.98 o 
   0   3   8      205.55      193.88      9.50 o 
   1   3   8       39.60       39.99      3.19 o 
   2   3   8       55.10       54.66      3.76 o 
   3   3   8       52.54       53.71      3.92 o 
   4   3   8       39.03       38.16      4.27 o 
   5   3   8       66.18       63.67      4.27 o 
   6   3   8        5.43       10.51      3.42 o 
   7   3   8       30.85       39.12      5.48 o 
   0   4   8       59.00       58.76      5.48 o 
   1   4   8       74.41       69.13      4.46 o 
   2   4   8       63.39       58.14      4.00 o 
   3   4   8      246.80      233.36      7.03 o 
   4   4   8      139.65      146.98      6.08 o 
   5   4   8       57.49       67.10      4.78 o 
   6   4   8       57.78       62.45      5.39 o 
   7   4   8       49.79       48.43      5.69 o 
   0   5   8        9.91       10.75      4.30 o 
   1   5   8       11.52        7.87      2.89 o 
   2   5   8       19.24       21.05      3.16 o 
   3   5   8        5.85       10.32      3.02 o 
   4   5   8       88.81       90.58      5.34 o 
   5   5   8       17.86       14.66      3.51 o 
   6   5   8        7.68       15.46      4.04 o 
   0   6   8       30.57       41.45      5.91 o 
   1   6   8        8.79        8.81      2.89 o 
   2   6   8       52.41       41.50      4.03 o 
   3   6   8       17.26       18.50      3.41 o 
   4   6   8      147.03      149.01      9.00 o 
   5   6   8       41.38       43.38      4.62 o 
   6   6   8       33.67       38.35      5.02 o 
   0   7   8       12.85       13.57      4.56 o 
   1   7   8        5.69       11.72      3.53 o 
   2   7   8       50.58       65.84      5.37 o 
   3   7   8        0.49       -1.46      3.29 o 
   4   7   8       28.78       30.41      4.92 o 
   5   7   8       50.57       55.53      5.56 o 
   0   8   8       21.49       19.75      5.65 o 
   1   8   8        9.93       10.42      4.27 o 
   2   8   8       18.20       23.86      4.03 o 
   3   8   8        6.14        7.76      3.34 o 
   1   0   9       76.02       78.81     10.84 o 
   2   0   9       40.95       39.84      6.00 o 
   3   0   9      155.62      151.18      7.28 o 
   4   0   9        0.10        4.47      3.71 o 
   5   0   9      140.05      136.31      8.42 o 
   6   0   9        8.70       -2.18      4.90 o 
   7   0   9        1.03       12.26      5.20 o 
   0   1   9      164.83      147.40     10.78 o 
   1   1   9      135.98      132.67      6.06 o 
   2   1   9        5.25        1.18      2.77 o 
   3   1   9      137.69      143.04      5.85 o 
   4   1   9       84.09       85.63      4.96 o 
   5   1   9       37.50       35.27      3.48 o 
   6   1   9       60.28       66.44      5.18 o 
   7   1   9       19.44        8.73      3.68 o 
   0   2   9       22.50       18.14      5.18 o 
   1   2   9      100.67      100.40      5.37 o 
   2   2   9       38.19       39.26      3.76 o 
   3   2   9      166.39      169.76      7.05 o 
   4   2   9        0.79        1.29      2.89 o 
   5   2   9       93.50       94.52      5.45 o 
   6   2   9       13.38       12.80      3.92 o 
   7   2   9       66.20       65.93      6.39 o 
   0   3   9       34.11       39.70      6.16 o 
   1   3   9       10.32        7.33      3.10 o 
   2   3   9        3.62       -1.68      2.86 o 
   3   3   9       39.25       40.86      4.16 o 
   4   3   9        0.61        2.80      2.97 o 
   5   3   9       51.04       54.67      4.38 o 
   6   3   9       24.15       19.26      4.17 o 
   0   4   9       15.43       18.90      4.49 o 
   1   4   9       10.85       12.60      3.16 o 
   2   4   9       49.80       40.48      3.96 o 
   3   4   9       77.57       87.81      5.28 o 
   4   4   9       22.06       14.17      3.48 o 
   5   4   9       28.84       33.87      3.75 o 
   6   4   9       31.34       33.47      4.89 o 
   0   5   9        0.33        3.29      3.97 o 
   1   5   9       15.50       16.47      3.43 o 
   2   5   9       19.65       26.00      3.73 o 
   3   5   9      142.03      158.83      7.30 o 
   4   5   9       56.92       60.75      5.17 o 
   5   5   9       12.95       16.57      3.86 o 
   0   6   9       17.57       23.65      4.48 o 
   1   6   9       40.87       29.93      3.63 o 
   2   6   9       11.76       13.26      3.94 o 
   3   6   9       62.09       54.77      5.22 o 
   4   6   9       47.68       48.60      4.84 o 
   0   7   9       24.54       28.28      5.48 o 
   1   7   9        2.63        4.24      3.47 o 
   2   7   9       83.91       85.59      6.38 o 
   3   7   9      186.19      216.97      9.17 o 
   0   0  10      205.76      194.62     18.51 o 
   1   0  10      219.54      219.44     11.98 o 
   2   0  10       17.49       15.54      4.59 o 
   3   0  10       10.50        6.21      5.68 o 
   4   0  10        1.25        1.60      5.13 o 
   5   0  10       58.26       72.66      8.18 o 
   6   0  10       71.94       85.73      9.98 o 
   0   1  10       76.33       67.04      8.40 o 
   1   1  10       76.83       79.60      5.78 o 
   2   1  10       68.97       85.99      5.83 o 
   3   1  10       53.72       67.80      5.46 o 
   4   1  10       20.50       24.14      3.75 o 
   5   1  10       34.09       34.78      3.99 o 
   6   1  10      106.68      110.84      6.63 o 
   0   2  10        0.11       -4.20      5.13 o 
   1   2  10       41.85       45.41      4.85 o 
   2   2  10      101.57      109.02      6.12 o 
   3   2  10        9.00        7.53      2.97 o 
   4   2  10       52.24       72.06      5.10 o 
   5   2  10       18.44       20.79      3.69 o 
   0   3  10       19.29       28.61      5.81 o 
   1   3  10       16.25       14.11      3.30 o 
   2   3  10       21.78       23.85      4.52 o 
   3   3  10       21.94       21.83      3.70 o 
   4   3  10       31.93       33.04      3.89 o 
   5   3  10      150.35      159.43      7.82 o 
   0   4  10      228.70      232.73     12.39 o 
   1   4  10        7.54       10.25      3.70 o 
   2   4  10       66.04       73.92      6.20 o 
   3   4  10       10.38       14.35      3.95 o 
   4   4  10        7.49        8.67      3.58 o 
   0   5  10       77.63       89.30      7.94 o 
   1   5  10       22.22       24.41      3.72 o 
   2   5  10       18.92       21.38      3.46 o 
   3   5  10       11.83       13.26      4.14 o 
   4   5  10       13.10       12.51      4.50 o 
   0   6  10       57.06       57.14      6.41 o 
   1   6  10       32.44       29.12      3.81 o 
   2   6  10        1.40        1.63      3.30 o 
   1   0  11      132.81      133.45     10.31 o 
   2   0  11        3.23        8.29      4.98 o 
   3   0  11       20.38       13.04     12.62 o 
   4   0  11        9.49       12.44      6.45 o 
   0   1  11        2.73        3.00      5.36 o 
   1   1  11       15.96       15.76      5.30 o 
   2   1  11       18.98       19.66      4.22 o 
   3   1  11        3.00        8.04      3.52 o 
   4   1  11      210.00      232.95      9.81 o 
   0   2  11        0.16        2.01      5.25 o 
   1   2  11       43.16       55.88      5.65 o 
   2   2  11        0.52        1.03      3.50 o 
   3   2  11       15.17       12.37      3.85 o 
   4   2  11        6.70        1.80      3.37 o 
   0   3  11        7.93        9.38      5.67 o 
   1   3  11      107.06      105.08      7.21 o 
   2   3  11       27.97       30.47      5.09 o 
   3   3  11        6.96       13.25      3.75 o 
   0   4  11       30.19       32.35      8.75 o 
   1   4  11        2.03       -2.27      3.55 o 
   2   4  11       23.65       33.04      4.69 o 
   0   5  11       40.53       31.44      5.98 o 
   0   0  12        0.02       19.88     12.50 o 
   1   0  12       73.11       70.35      9.16 o 
   0   1  12        9.73       14.90      6.54 o 
   1   1  12        9.62        6.84      3.93 o 
